# Supplementary material for: BlihIA—A Novel Type I Restriction-Modification System from Bacillus licheniformis Is Sensitive to In Vitro Inhibition by ArdB Antirestriction Protein
Source: Int J Mol Sci. 2025 Sep 5;26(17):8674. doi: 10.3390/ijms26178674 (PMC12429846; doi:10.3390/ijms26178674)
Supplement: Supplementary file 1 [file ijms-26-08674-s001.zip]

Archive with 1 entries (1 files):
- ijms-3807923-supplementary.xlsx
