# Supplementary material for: BlihIA—A Novel Type I Restriction-Modification System from Bacillus licheniformis Is Sensitive to In Vitro Inhibition by ArdB Antirestriction Protein
Source: Int J Mol Sci. 2025 Sep 5;26(17):8674. doi: 10.3390/ijms26178674 (PMC12429846; doi:10.3390/ijms26178674)
Supplement: Supplementary file 1 [file ijms-26-08674-s001.zip › ijms-3807923-supplementary.xlsx]

## Sheet: Supplementary Table 1 columns d
Column	Meaning
REF_CHROM_ID	NCBI Nucleotide ID of publically available genome assembly of Escherichia coli TG1 (reference).
REF_POSITION	0-based leftmost coordinate of identified variant.
REF_ALLELE	nucleotide(s) in reference genome.
QUERY_ALLELE	nucleotide(s) in corresponding position in Eschirichia coli TG1 genome used in this study.
VARIANT_TYPE	type of variant: missed for intergenic variant and large-scale indel.
REF_GENE_NAME	gene name in which variant is identified, according to annotation available in NCBI
REF_GENE_ID	NCBI feature ID of gene, in which the variant is identified.
CODING_DNA_VARIANT	description of variant with respect to gene coding DNA sequence of reference.
PROTEIN_VARIANT	description of variant with respect to protein sequence of reference.

## Sheet: Supplementary Table 1
REF_CHROM_ID	REF_POSITION	REF_ALLELE	QUERY_ALLELE	VARIANT_TYPE	REF_GENE_NAME	REF_GENE_ID	CODING_DNA_VARIANT	PROTEIN_VARIANT
NZ_CP128218.1	720503	A	C	intragenic_variant	QSI84_RS03455	QSI84_RS03455	n.720503A>C
NZ_CP128218.1	720543	T	C	intragenic_variant	QSI84_RS03455	QSI84_RS03455	n.720543T>C
NZ_CP128218.1	721947	A	G	missense_variant	ghrA	QSI84_RS03480	c.496A>G	p.Ser166Gly
NZ_CP128218.1	1055739	C	A	synonymous_variant	pinR	QSI84_RS05300	c.303G>T	p.Gly101Gly
NZ_CP128218.1	1056034	T	C	missense_variant	pinR	QSI84_RS05300	c.8A>G	p.Gln3Arg
NZ_CP128218.1	1080261	A	G	missense_variant	paaF	QSI84_RS05405	c.398A>G	p.Asp133Gly
NZ_CP128218.1	1092417	G	A	synonymous_variant	QSI84_RS05460	QSI84_RS05460	c.693G>A	p.Leu231Leu
NZ_CP128218.1	1092505	G	C	missense_variant	QSI84_RS05460	QSI84_RS05460	c.781G>C	p.Val261Leu
NZ_CP128218.1	1154480	T	TC	frameshift_variant	QSI84_RS05750	QSI84_RS05750	c.298_299insC	p.Trp100fs
NZ_CP128218.1	1154481	G	A	stop_gained	QSI84_RS05750	QSI84_RS05750	c.299G>A	p.Trp100*
NZ_CP128218.1	1154496	C	CA	frameshift_variant	QSI84_RS05750	QSI84_RS05750	c.314_315insA	p.Tyr106fs
NZ_CP128218.1	1154497	G	T	synonymous_variant	QSI84_RS05750	QSI84_RS05750	c.315G>T	p.Ser105Ser
NZ_CP128218.1	1154499	A	G	missense_variant	QSI84_RS05750	QSI84_RS05750	c.317A>G	p.Tyr106Cys
NZ_CP128218.1	1154516	A	G	missense_variant	QSI84_RS05750	QSI84_RS05750	c.334A>G	p.Thr112Ala
NZ_CP128218.1	1154533	G	A	stop_gained	QSI84_RS05750	QSI84_RS05750	c.351G>A	p.Trp117*
NZ_CP128218.1	1154536	A	AG	frameshift_variant	QSI84_RS05750	QSI84_RS05750	c.354_355insG	p.Ser119fs
NZ_CP128218.1	1154544	A	G	missense_variant	QSI84_RS05750	QSI84_RS05750	c.362A>G	p.His121Arg
NZ_CP128218.1	1154546	G	A	missense_variant	QSI84_RS05750	QSI84_RS05750	c.364G>A	p.Gly122Arg
NZ_CP128218.1	1154551	C	A	synonymous_variant	QSI84_RS05750	QSI84_RS05750	c.369C>A	p.Gly123Gly
NZ_CP128218.1	1154552	G	GCGA	disruptive_inframe_insertion	QSI84_RS05750	QSI84_RS05750	c.370_371insCGA	p.Gly124delinsAlaSer
NZ_CP128218.1	1154553	G	T	missense_variant	QSI84_RS05750	QSI84_RS05750	c.371G>T	p.Gly124Val
NZ_CP128218.1	1154556	G	A	missense_variant	QSI84_RS05750	QSI84_RS05750	c.374G>A	p.Arg125His
NZ_CP128218.1	1154557	C	T	synonymous_variant	QSI84_RS05750	QSI84_RS05750	c.375C>T	p.Arg125Arg
NZ_CP128218.1	1154558	C	G	missense_variant	QSI84_RS05750	QSI84_RS05750	c.376C>G	p.Gln126Glu
NZ_CP128218.1	1154559	A	T	missense_variant	QSI84_RS05750	QSI84_RS05750	c.377A>T	p.Gln126Leu
NZ_CP128218.1	1154560	G	C	missense_variant	QSI84_RS05750	QSI84_RS05750	c.378G>C	p.Gln126His
NZ_CP128218.1	1154562	G	T	missense_variant	QSI84_RS05750	QSI84_RS05750	c.380G>T	p.Ser127Ile
NZ_CP128218.1	1154608	A	G	synonymous_variant	QSI84_RS05750	QSI84_RS05750	c.426A>G	p.Lys142Lys
NZ_CP128218.1	1154630	T	A	missense_variant	QSI84_RS05750	QSI84_RS05750	c.448T>A	p.Leu150Ile
NZ_CP128218.1	1154631	T	TTAC	disruptive_inframe_insertion	QSI84_RS05750	QSI84_RS05750	c.449_450insTAC	p.Leu150delinsPheThr
NZ_CP128218.1	1154661	G	A	missense_variant	QSI84_RS05750	QSI84_RS05750	c.479G>A	p.Gly160Asp
NZ_CP128218.1	1154715	C	CAG	frameshift_variant	QSI84_RS05750	QSI84_RS05750	c.535_536dupGA	p.Asp180fs
NZ_CP128218.1	1154730	CA	C	frameshift_variant	QSI84_RS05750	QSI84_RS05750	c.550delA	p.Arg184fs
NZ_CP128218.1	1154763	G	A	missense_variant	QSI84_RS05750	QSI84_RS05750	c.581G>A	p.Gly194Glu
NZ_CP128218.1	1154766	A	C	missense_variant	QSI84_RS05750	QSI84_RS05750	c.584A>C	p.Asn195Thr
NZ_CP128218.1	1154768	G	A	missense_variant	QSI84_RS05750	QSI84_RS05750	c.586G>A	p.Gly196Arg
NZ_CP128218.1	1154826	G	A	missense_variant	QSI84_RS05750	QSI84_RS05750	c.644G>A	p.Arg215Gln
NZ_CP128218.1	1154851	G	GA	frameshift_variant	QSI84_RS05750	QSI84_RS05750	c.672dupA	p.Glu225fs
NZ_CP128218.1	1154859	C	CA	frameshift_variant	QSI84_RS05750	QSI84_RS05750	c.677_678insA	p.Gly227fs
NZ_CP128218.1	1154860	T	C	synonymous_variant	QSI84_RS05750	QSI84_RS05750	c.678T>C	p.Ser226Ser
NZ_CP128218.1	1154863	C	CAG	frameshift_variant	QSI84_RS05750	QSI84_RS05750	c.683_684dupGA	p.Arg229fs
NZ_CP128218.1	1155042	G	GCA	frameshift_variant	QSI84_RS05750	QSI84_RS05750	c.860_861insCA	p.Lys288fs
NZ_CP128218.1	1155045	A	G	missense_variant	QSI84_RS05750	QSI84_RS05750	c.863A>G	p.Lys288Arg
NZ_CP128218.1	1155046	G	A	synonymous_variant	QSI84_RS05750	QSI84_RS05750	c.864G>A	p.Lys288Lys
NZ_CP128218.1	1200443	C	T	stop_gained	yddA	QSI84_RS05930	c.1251G>A	p.Trp417*
NZ_CP128218.1	1257618	T	A	synonymous_variant	pinQ	QSI84_RS06200	c.447T>A	p.Pro149Pro
NZ_CP128218.1	1257647	T	C	missense_variant	pinQ	QSI84_RS06200	c.476T>C	p.Val159Ala
NZ_CP128218.1	1258189	T	C	missense_variant	tfaQ	QSI84_RS06205	c.247A>G	p.Asn83Asp
NZ_CP128218.1	1336961	G	T
NZ_CP128218.1	1622869	T	TCAGAAAAGGGTAATGACTCCAACTTATTGATAGTGTTTTATGTTCAGATAATGCCCGATGACTTTGTCATGCAGCTCCACCGATTTTGAGAACGACAGCGACTTCCGTCCCAGCCGTGCCAGGTGCTGCCTCAGATTCAGGTTATGCCGCTCAATTCGCTGCGTATATCGCTTGCTGATTACGTGCAGCTTTCCCTTCAGGCGGGATTCATACAGCGGCCAGCCATCCGTCATCCATATCACCACGTCAAAGGGTGACAGCAGGCTCATAAGACGCCCCAGCGTCGCCATAGTGCGTTCACCGAATACGTGCGCAACAACCGTCTTCCGGAGACTGTCATACGCGTAAAACAGCCAGCGCTGGCGCGATTTAGCCCCGACATAGCCCCACTGTTCGTC…	frameshift_variant&stop_gained	dcyD	QSI84_RS08155	c.85_86insGGTGATGCTGCCAACTTACTGATTTAGTGTATGATGGTGTTTTTGAGGTGCTCCAGTGGCTTCTGTTTCTATCAGCTGTCCCTCCTGTTCAGCTACTGACGGGGTGGTGCGTAACGGCAAAAGCACCGCCGGACATCAGCGCTATCTCTGCTCTCACTGCCGTAAAACATGGCAACTGCAGTTCACTTACACCGCTTCTCAACCCGGTACGCACCAGAAAATCATTGATATGGCCATGAATGGCGTTGGATGCCGGGCAACAGCCCGCATTATGGGCGTTGGCCTCAACACGATTTTACGTCACTTAAAAAACTCAGGCCGCAGTCGGTAACCTCGCGCATACAGCCGGGCAGTGACGTCATCGTCTGCGCGGAAATGGACGAACAGTG…	p.Asp29fs
NZ_CP128218.1	1689939	C	T	missense_variant	QSI84_RS08500	QSI84_RS08500	c.821G>A	p.Arg274Lys
NZ_CP128218.1	1690181	C	T	synonymous_variant	QSI84_RS08500	QSI84_RS08500	c.579G>A	p.Leu193Leu
NZ_CP128218.1	1690199	A	G	synonymous_variant	QSI84_RS08500	QSI84_RS08500	c.561T>C	p.Ser187Ser
NZ_CP128218.1	1823639	G	C	missense_variant	QSI84_RS09145	QSI84_RS09145	c.2141G>C	p.Gly714Ala
NZ_CP128218.1	2011794	A	G	missense_variant	yfbL	QSI84_RS09950	c.910A>G	p.Asn304Asp
NZ_CP128218.1	2134326	G	T	missense_variant	fryB	QSI84_RS10550	c.203C>A	p.Thr68Asn
NZ_CP128218.1	2147216	GGGGTGATTAGCTCAGCTGGGAGAGCACCTCCCTTACAAGGAGGGGGTCGGCGGTTCGATCCCGTCATCACCCACCAACTACTTTATGTAGTCTCCGCCGTGTAGCAAGAAATTGAGAAGTGGGTGATTAGCTCAGCTGGGAGAGCACCTCCCTTACAAGGAGGGGGTCGGCGGTTCGATCCCGTCATCACCCACCACTTTCTCGCCAGCTAAATTTCTTGTAAAAATGTGAAGTACCGAAGT	G	feature_ablation	QSI84_RS10615&QSI84_RS10620	QSI84_RS10615	n.2147217_2147458del
NZ_CP128218.1	2346946	C	T	intragenic_variant	QSI84_RS11565	QSI84_RS11565	n.2346946C>T
NZ_CP128218.1	2346947	G	C	intragenic_variant	QSI84_RS11565	QSI84_RS11565	n.2346947G>C
NZ_CP128218.1	2346948	A	C	intragenic_variant	QSI84_RS11565	QSI84_RS11565	n.2346948A>C
NZ_CP128218.1	2346951	A	G	intragenic_variant	QSI84_RS11565	QSI84_RS11565	n.2346951A>G
NZ_CP128218.1	2346954	T	G	intragenic_variant	QSI84_RS11565	QSI84_RS11565	n.2346954T>G
NZ_CP128218.1	2346955	C	G	intragenic_variant	QSI84_RS11565	QSI84_RS11565	n.2346955C>G
NZ_CP128218.1	2346956	G	A	intragenic_variant	QSI84_RS11565	QSI84_RS11565	n.2346956G>A
NZ_CP128218.1	2346958	T	C	intragenic_variant	QSI84_RS11565	QSI84_RS11565	n.2346958T>C
NZ_CP128218.1	2377150	CT	C	frameshift_variant	yfjH	QSI84_RS11725	c.946delA	p.Arg316fs
NZ_CP128218.1	2404116	T	C	missense_variant	QSI84_RS11860	QSI84_RS11860	c.392A>G	p.Glu131Gly
NZ_CP128218.1	2518408	G	C	synonymous_variant	ygcU	QSI84_RS12440	c.507C>G	p.Gly169Gly
NZ_CP128218.1	3044923	A	T	intragenic_variant	QSI84_RS14965	QSI84_RS14965	n.3044923A>T
NZ_CP128218.1	3071684	T	G	missense_variant	rplV	QSI84_RS15170	c.82A>C	p.Lys28Gln
NZ_CP128218.1	3232007	A	T	missense_variant	dcrB	QSI84_RS15950	c.520A>T	p.Thr174Ser
NZ_CP128218.1	3246740	T	C	missense_variant	yhhI	QSI84_RS16015	c.830T>C	p.Leu277Pro
NZ_CP128218.1	3246741	C	A	synonymous_variant	yhhI	QSI84_RS16015	c.831C>A	p.Leu277Leu
NZ_CP128218.1	3246786	A	T	synonymous_variant	yhhI	QSI84_RS16015	c.876A>T	p.Ala292Ala
NZ_CP128218.1	3246792	G	A	synonymous_variant	yhhI	QSI84_RS16015	c.882G>A	p.Lys294Lys
NZ_CP128218.1	3246804	A	G	synonymous_variant	yhhI	QSI84_RS16015	c.894A>G	p.Ala298Ala
NZ_CP128218.1	3246813	C	T	synonymous_variant	yhhI	QSI84_RS16015	c.903C>T	p.Asn301Asn
NZ_CP128218.1	3246822	T	C	synonymous_variant	yhhI	QSI84_RS16015	c.912T>C	p.His304His
NZ_CP128218.1	3288415	A	G	synonymous_variant	gadA	QSI84_RS16205	c.699T>C	p.Asp233Asp
NZ_CP128218.1	3288472	A	G	synonymous_variant	gadA	QSI84_RS16205	c.642T>C	p.Thr214Thr
NZ_CP128218.1	3309089	A	G	missense_variant	bcsC	QSI84_RS16270	c.1618T>C	p.Ser540Pro
NZ_CP128218.1	3384669	A	C	synonymous_variant	rhsA	QSI84_RS16625	c.954A>C	p.Pro318Pro
NZ_CP128218.1	3385608	G	A	synonymous_variant	rhsA	QSI84_RS16625	c.1893G>A	p.Leu631Leu
NZ_CP128218.1	3532809	C	A	missense_variant	pstS	QSI84_RS17335	c.251G>T	p.Arg84Leu
NZ_CP128218.1	3564930	A	G
NZ_CP128218.1	3565522	G	A	intragenic_variant	QSI84_RS17485	QSI84_RS17485	n.3565522G>A
NZ_CP128218.1	3565593	G	A	intragenic_variant	QSI84_RS17485	QSI84_RS17485	n.3565593G>A
NZ_CP128218.1	3565594	C	T	intragenic_variant	QSI84_RS17485	QSI84_RS17485	n.3565594C>T
NZ_CP128218.1	3567102	T	C	intragenic_variant	QSI84_RS17485	QSI84_RS17485	n.3567102T>C
NZ_CP128218.1	3567440	T	G	intragenic_variant	QSI84_RS17485	QSI84_RS17485	n.3567440T>G
NZ_CP128218.1	3567448	A	G	intragenic_variant	QSI84_RS17485	QSI84_RS17485	n.3567448A>G
NZ_CP128218.1	3567762	G	A	intragenic_variant	QSI84_RS17485	QSI84_RS17485	n.3567762G>A
NZ_CP128218.1	3659368	C	T	intragenic_variant	QSI84_RS17960	QSI84_RS17960	n.3659368C>T
NZ_CP128218.1	3660223	G	A	intragenic_variant	QSI84_RS17960	QSI84_RS17960	n.3660223G>A
NZ_CP128218.1	3660224	CT	C	intragenic_variant	QSI84_RS17960	QSI84_RS17960	n.3660225delT
NZ_CP128218.1	3660230	C	T	intragenic_variant	QSI84_RS17960	QSI84_RS17960	n.3660230C>T
NZ_CP128218.1	3660263	C	T	intragenic_variant	QSI84_RS17960	QSI84_RS17960	n.3660263C>T
NZ_CP128218.1	3660919	G	GC	intragenic_variant	QSI84_RS17960	QSI84_RS17960	n.3660919_3660920insC
NZ_CP128218.1	3660924	A	AG	intragenic_variant	QSI84_RS17960	QSI84_RS17960	n.3660924_3660925insG
NZ_CP128218.1	3745253	G	T	missense_variant	cytR	QSI84_RS18365	c.737C>A	p.Pro246His
NZ_CP128218.1	3782189	A	G	synonymous_variant	sthA	QSI84_RS18505	c.135T>C	p.Cys45Cys
NZ_CP128218.1	3791896	A	G	intragenic_variant	QSI84_RS18545	QSI84_RS18545	n.3791896A>G
NZ_CP128218.1	3791898	C	T	intragenic_variant	QSI84_RS18545	QSI84_RS18545	n.3791898C>T
NZ_CP128218.1	3791899	G	C	intragenic_variant	QSI84_RS18545	QSI84_RS18545	n.3791899G>C
NZ_CP128218.1	3791900	A	C	intragenic_variant	QSI84_RS18545	QSI84_RS18545	n.3791900A>C
NZ_CP128218.1	3791903	T	C	intragenic_variant	QSI84_RS18545	QSI84_RS18545	n.3791903T>C
NZ_CP128218.1	3791906	T	G	intragenic_variant	QSI84_RS18545	QSI84_RS18545	n.3791906T>G
NZ_CP128218.1	3791907	C	G	intragenic_variant	QSI84_RS18545	QSI84_RS18545	n.3791907C>G
NZ_CP128218.1	3791908	G	A	intragenic_variant	QSI84_RS18545	QSI84_RS18545	n.3791908G>A
NZ_CP128218.1	3829853	A	G	intragenic_variant	QSI84_RS18730	QSI84_RS18730	n.3829853A>G
NZ_CP128218.1	3831553	A	T
NZ_CP128218.1	3833298	A	G	intragenic_variant	QSI84_RS18740	QSI84_RS18740	n.3833298A>G
NZ_CP128218.1	3833300	C	T	intragenic_variant	QSI84_RS18740	QSI84_RS18740	n.3833300C>T
NZ_CP128218.1	3833301	G	C	intragenic_variant	QSI84_RS18740	QSI84_RS18740	n.3833301G>C
NZ_CP128218.1	3833302	A	C	intragenic_variant	QSI84_RS18740	QSI84_RS18740	n.3833302A>C
NZ_CP128218.1	3833305	T	C	intragenic_variant	QSI84_RS18740	QSI84_RS18740	n.3833305T>C
NZ_CP128218.1	3833308	T	G	intragenic_variant	QSI84_RS18740	QSI84_RS18740	n.3833308T>G
NZ_CP128218.1	3833309	C	G	intragenic_variant	QSI84_RS18740	QSI84_RS18740	n.3833309C>G
NZ_CP128218.1	3833310	G	A	intragenic_variant	QSI84_RS18740	QSI84_RS18740	n.3833310G>A
NZ_CP128218.1	4129258	C	G	missense_variant	QSI84_RS20135	QSI84_RS20135	c.781G>C	p.Val261Leu
NZ_CP128218.1	4129346	C	T	synonymous_variant	QSI84_RS20135	QSI84_RS20135	c.693G>A	p.Leu231Leu
NZ_CP128218.1	4164582	C	CTTCCCTAATTTTGACCGATTGAGGTTTCCTATAGGTATTCATTCAAATATATCTCAGTTAGGAGTACTACTATTGTGAGTAAACGTCGTTATCTTACCGGTAAAGAAGTTCAGGCCATGATGCAGGCGGTTTGTTACGGGGCAACGGGAGCCAGAGATTATTGTCTTATTCTGTTGGCATATCGGCATGGGATGCGTATTAGTGAACTGCTTGATCTGCATTATCAGGACCTTGACCTTAATGAAGGTAGAATAAATATTCGCCGACTGAAGAACGGATTTTCTACCGTTCACCCGTTACGTTTTGATGAGCGTGAAGCCGTGGAACGCTGGACCCAGGAACGTGCTAACTGGAAAGGCGCTGACCGGACTGACGCTATATTTATTTCTCGCCGCGGG…
NZ_CP128218.1	4227091	G	A	synonymous_variant	arcA	QSI84_RS20620	c.210C>T	p.Arg70Arg
NZ_CP128218.1	4396342	TCAAAAAGTGGGTAATGACTCCAACTTATTGATAGTGTTTTATGTTCAGATAATGCCCGATGACTTTGTCATGCAGCTCCACCGATTTTGAGAACGACAGCGACTTCCGTCCCAGCCGTGCCAGGTGCTGCCTCAGATTCAGGTTATGCCGCTCAATTCGCTGCGTATATCGCTTGCTGATTACGTGCAGCTTTCCCTTCAGGCGGGATTCATACAGCGGCCAGCCATCCGTCATCCATATCACCACGTCAAAGGGTGACAGCAGGCTCATAAGACGCCCCAGCGTCGCCATAGTGCGTTCACCGAATACGTGCGCAACAACCGTCTTCCGGAGACTGTCATACGCGTAAAACAGCCAGCGCTGGCGCGATTTAGCCCCGACATAGCCCCACTGTTCGT…	T	transcript_ablation	QSI84_RS21390	QSI84_RS21390	c.-55_*24del	p.0?
NZ_CP128218.1	4454180	G	A	intragenic_variant	QSI84_RS21660	QSI84_RS21660	n.4454180G>A
NZ_CP128218.1	4454184	G	C	intragenic_variant	QSI84_RS21660	QSI84_RS21660	n.4454184G>C
NZ_CP128218.1	4454188	T	C	intragenic_variant	QSI84_RS21660	QSI84_RS21660	n.4454188T>C
NZ_CP128218.1	4454196	GA	G	intragenic_variant	QSI84_RS21660	QSI84_RS21660	n.4454197delA
NZ_CP128218.1	4454200	A	T	intragenic_variant	QSI84_RS21660	QSI84_RS21660	n.4454200A>T
NZ_CP128218.1	4454201	T	TG	intragenic_variant	QSI84_RS21660	QSI84_RS21660	n.4454201_4454202insG
NZ_CP128218.1	4454216	C	T	intragenic_variant	QSI84_RS21660	QSI84_RS21660	n.4454216C>T
NZ_CP128218.1	4454298	C	T	intragenic_variant	QSI84_RS21660	QSI84_RS21660	n.4454298C>T
NZ_CP128218.1	4454995	A	G
NZ_CP128218.1	4455094	C	T
NZ_CP128218.1	4455139	A	G
NZ_CP128218.1	4455144	A	C
NZ_CP128218.1	4455430	C	G	intragenic_variant	QSI84_RS21675	QSI84_RS21675	n.4455430C>G
NZ_CP128218.1	4455708	C	T	intragenic_variant	QSI84_RS21675	QSI84_RS21675	n.4455708C>T
NZ_CP128218.1	4456012	T	C	intragenic_variant	QSI84_RS21675	QSI84_RS21675	n.4456012T>C
NZ_CP128218.1	4457960	C	T	intragenic_variant	QSI84_RS21675	QSI84_RS21675	n.4457960C>T
NZ_CP128218.1	4457965	A	G	intragenic_variant	QSI84_RS21675	QSI84_RS21675	n.4457965A>G
